# Supplementary material for: Association of early mean arterial pressure trajectory subtypes with mortality in critically ill patients with ischemic stroke: A multicenter retrospective cohort study
Source: Medicine (Baltimore). 2026 May 29;105(22):e48999. doi: 10.1097/MD.0000000000048999 (PMC13225546; doi:10.1097/MD.0000000000048999)
Supplement: Supplementary file 1 [file medi-105-e48999-s001.xls]

## Sheet: Sheet1
Supplementary Table 2. Selection bias analysis comparing included and excluded patients in the dual-database ischemic stroke cohort.
Characteristics	Level	Included (n=1934)	Excluded (n=620)	MIMIC-IV_P value	Included (n=2800)	Excluded (n=263)	eICU_P value
Age, years		71.00 [60.00, 81.00]	70.00 [59.00, 79.00]	0.148	70.00 [59.00, 79.00]	71.00 [61.50, 80.50]	0.253
Gender	Male	987 (51.0)	330 (53.2)	0.366	1438 (51.4)	131 (49.8)	0.678
	Female	947 (49.0)	290 (46.8)		1362 (48.6)	132 (50.2)
Weight, kg		76.32 [64.58, 91.00]	76.10 [64.95, 92.55]	0.747	79.50 [67.30, 94.50]	80.20 [67.30, 91.45]	0.937
BMI, kg/m²		27.14 [23.71, 30.99]	26.68 [23.00, 30.94]	0.225	27.59 [23.95, 31.97]	27.35 [23.85, 31.93]	0.886
SAPS II score		34.00 [26.00, 44.00]	35.00 [27.00, 44.00]	0.342	28.00 [21.00, 38.00]	28.00 [21.00, 39.00]	0.976
OASIS score		32.00 [26.00, 38.00]	32.00 [26.00, 38.00]	0.813	26.00 [21.00, 34.00]	27.00 [22.00, 35.00]	0.267
SOFA score		4.00 [2.00, 6.00]	4.00 [2.00, 6.00]	0.759	5.00 [3.00, 7.00]	4.00 [2.00, 6.00]	0.127
Glasgow Coma Scale		14.00 [11.00, 15.00]	14.00 [12.00, 15.00]	0.725	13.00 [9.00, 14.60]	13.00 [9.00, 14.60]	0.715
Charlson index		7.00 [5.00, 9.00]	7.00 [4.00, 9.00]	0.223	4.00 [2.00, 5.00]	3.00 [2.00, 5.00]	0.042
Systolic BP, mmHg		134.00 [117.00, 151.75]	134.00 [116.00, 154.00]	0.714	142.00 [123.75, 160.00]	142.00 [122.50, 159.50]	0.786
Diastolic BP, mmHg		76.00 [63.00, 88.00]	76.00 [64.00, 88.00]	0.96	75.00 [63.00, 88.00]	79.00 [63.00, 93.00]	0.013
Heart rate, bpm		82.00 [70.00, 96.00]	83.00 [71.00, 98.00]	0.465	80.00 [69.00, 95.00]	80.00 [69.00, 94.00]	0.59
Respiratory rate, breaths/min		19.00 [16.00, 23.00]	18.00 [16.00, 22.00]	0.214	18.00 [16.00, 22.00]	19.00 [16.00, 21.00]	0.309
Temperature, °C		36.78 [36.50, 37.06]	36.59 [36.15, 36.97]	<0.001	36.72 [36.40, 37.00]	36.72 [36.50, 37.00]	0.524
SpO2, %		98.00 [96.00, 100.00]	98.00 [96.00, 100.00]	0.512	98.00 [96.00, 100.00]	98.00 [96.00, 100.00]	0.413
White blood cell, ×10⁹/L		10.40 [7.90, 14.10]	10.00 [7.60, 13.43]	0.056	9.85 [7.90, 12.60]	9.80 [7.89, 13.15]	0.543
Hemoglobin, g/dL		11.50 [9.60, 13.20]	11.60 [9.80, 13.30]	0.163	12.20 [10.80, 13.50]	12.40 [10.40, 13.80]	0.782
Platelet, ×10⁹/L		204.00 [155.25, 262.00]	202.50 [157.00, 260.00]	0.741	208.00 [169.55, 254.00]	250.58 [189.07, 302.33]	<0.001
Creatinine, mg/dL		1.00 [0.80, 1.30]	1.00 [0.76, 1.40]	0.854	0.90 [0.73, 1.20]	1.54 [1.04, 2.15]	<0.001
Blood urea nitrogen, mg/dL		18.00 [13.00, 28.00]	18.00 [13.00, 28.00]	0.946	17.00 [12.00, 24.00]	18.00 [12.80, 25.00]	0.183
Blood glucose, mg/dL		129.50 [104.00, 172.00]	134.50 [108.00, 178.00]	0.039	125.00 [103.00, 159.00]	130.00 [104.00, 161.50]	0.371
Sodium, mmol/L		139.00 [136.00, 141.00]	136.82 [133.83, 140.00]	<0.001	139.00 [137.00, 141.00]	141.04 [138.09, 143.53]	<0.001
Potassium, mmol/L		4.10 [3.80, 4.50]	4.10 [3.80, 4.50]	0.984	3.90 [3.60, 4.20]	3.94 [3.60, 4.20]	0.475
Mechanical ventilation	No	1262 (65.3)	411 (66.3)	0.671	1920 (68.6)	187 (71.1)	0.437
	Yes	672 (34.7)	209 (33.7)		880 (31.4)	76 (28.9)
Renal replacement therapy	No	1885 (97.5)	598 (96.5)	0.231	2753 (98.3)	262 (99.6)	0.173
	Yes	49 (2.5)	22 (3.5)		47 (1.7)	1 (0.4)
Vasopressor use	No	1479 (76.5)	464 (74.8)	0.438	2480 (88.6)	212 (80.6)	<0.001
	Yes	455 (23.5)	156 (25.2)		320 (11.4)	51 (19.4)
Insulin use	No	1507 (77.9)	485 (78.2)	0.918	2243 (80.1)	219 (83.3)	0.249
	Yes	427 (22.1)	135 (21.8)		557 (19.9)	44 (16.7)
Sedative use	No	1306 (67.5)	418 (67.4)	0.999	2149 (76.8)	182 (69.2)	0.008
	Yes	628 (32.5)	202 (32.6)		651 (23.2)	81 (30.8)
