# Supplementary material for: Association of early mean arterial pressure trajectory subtypes with mortality in critically ill patients with ischemic stroke: A multicenter retrospective cohort study
Source: Medicine (Baltimore). 2026 May 29;105(22):e48999. doi: 10.1097/MD.0000000000048999 (PMC13225546; doi:10.1097/MD.0000000000048999)
Supplement: Supplementary file 2 [file medi-105-e48999-s002.xls]

## Sheet: Table S1
Supplementary Table 1. Missing data assessment across variables in the MIMIC-IV and eICU databases for ischemic stroke patients.
Variable	MIMIC-IV_N_Missing	MIMIC-IV_Missing_Rate	eICU_N_Missing	eICU_Missing_Rate
Age, years	61	3.16%	0	0%
Gender	0	0%	128	4.55%
Weight, kg	39	2.02%	0	0%
Body mass index, kg/m²	179	9.26%	228	8.14%
SAPS II score	0	0%	8	0.29%
OASIS score	140	7.24%	0	0%
SOFA score	137	7.08%	245	8.74%
Glasgow Coma Scale	124	6.4%	166	5.92%
Charlson comorbidity index	0	0%	0	0%
Systolic blood pressure, mmHg	64	3.31%	104	3.72%
Diastolic blood pressure, mmHg	0	0%	72	2.58%
Heart rate, bpm	64	3.29%	276	9.87%
Respiratory rate, breaths/min	0	0%	81	2.9%
Temperature, °C	0	0%	181	6.45%
SpO2, %	103	5.31%	0	0%
White blood cell, ×10⁹/L	0	0%	95	3.39%
Hemoglobin, g/dL	0	0%	0	0%
Platelet, ×10⁹/L	72	3.73%	171	6.11%
Creatinine, mg/dL	141	7.26%	76	2.7%
Blood urea nitrogen, mg/dL	144	7.45%	0	0%
Blood glucose, mg/dL	73	3.79%	176	6.29%
Sodium, mmol/L	70	3.61%	0	0%
Potassium, mmol/L	4	0.2%	116	4.14%
Mechanical ventilation	20	1.04%	24	0.85%
Renal replacement therapy	141	7.28%	149	5.32%
Vasopressor use	0	0%	0	0%
Insulin use	28	1.46%	37	1.32%
Sedative use	0	0%	0	0%
In-hospital mortality	0	0%	0	0%
