# Supplementary material for: Association of early mean arterial pressure trajectory subtypes with mortality in critically ill patients with ischemic stroke: A multicenter retrospective cohort study
Source: Medicine (Baltimore). 2026 May 29;105(22):e48999. doi: 10.1097/MD.0000000000048999 (PMC13225546; doi:10.1097/MD.0000000000048999)
Supplement: Supplementary file 3 [file medi-105-e48999-s003.xls]

## Sheet: Sheet1
Supplementary Table 3. Detailed time-point statistics for mean arterial pressure trajectories stratified by survival outcome in both databases.
Dataset	Outcome	Hours	N	Mean	SD	SE	95% CI
MIMIC-IV	Survivors	0h	1565	92	17.3	0.44	(91.2-92.9)
MIMIC-IV	Survivors	1h	1565	88.9	16.8	0.42	(88-89.7)
MIMIC-IV	Survivors	2h	1565	88.4	16.8	0.42	(87.5-89.2)
MIMIC-IV	Survivors	3h	1565	87.8	16.7	0.42	(87-88.7)
MIMIC-IV	Survivors	4h	1565	87.1	16.4	0.42	(86.3-87.9)
MIMIC-IV	Survivors	5h	1565	86.3	16.3	0.41	(85.5-87.1)
MIMIC-IV	Survivors	6h	1565	86.2	16.1	0.41	(85.4-87)
MIMIC-IV	Survivors	7h	1565	85.9	16.2	0.41	(85.1-86.7)
MIMIC-IV	Survivors	8h	1565	86	15.9	0.4	(85.2-86.8)
MIMIC-IV	Survivors	9h	1565	86	16.1	0.41	(85.2-86.8)
MIMIC-IV	Survivors	10h	1565	85.8	16.2	0.41	(85-86.7)
MIMIC-IV	Survivors	11h	1565	85.6	15.7	0.4	(84.8-86.3)
MIMIC-IV	Survivors	12h	1565	85.8	16.1	0.41	(85-86.6)
MIMIC-IV	Survivors	13h	1565	86	16.5	0.42	(85.2-86.9)
MIMIC-IV	Survivors	14h	1565	86.3	16.4	0.41	(85.5-87.1)
MIMIC-IV	Survivors	15h	1565	86.9	16.6	0.42	(86.1-87.7)
MIMIC-IV	Survivors	16h	1565	86.7	16.2	0.41	(85.9-87.5)
MIMIC-IV	Survivors	17h	1565	86.5	16	0.41	(85.7-87.3)
MIMIC-IV	Survivors	18h	1565	86.3	16.1	0.41	(85.5-87.1)
MIMIC-IV	Survivors	19h	1565	86.7	15.9	0.4	(85.9-87.5)
MIMIC-IV	Survivors	20h	1565	87.1	16.6	0.42	(86.2-87.9)
MIMIC-IV	Survivors	21h	1565	87.3	16.8	0.42	(86.5-88.2)
MIMIC-IV	Survivors	22h	1565	86.7	16.3	0.41	(85.9-87.5)
MIMIC-IV	Survivors	23h	1565	86.9	16.2	0.41	(86.1-87.7)
MIMIC-IV	Survivors	24h	1565	87.1	16.5	0.42	(86.3-87.9)
MIMIC-IV	Non-survivors	0h	369	90.2	17.2	0.9	(88.4-91.9)
MIMIC-IV	Non-survivors	1h	369	87	17.1	0.89	(85.3-88.8)
MIMIC-IV	Non-survivors	2h	369	86.5	15.6	0.81	(84.9-88.1)
MIMIC-IV	Non-survivors	3h	369	84.6	15.2	0.79	(83-86.1)
MIMIC-IV	Non-survivors	4h	369	84.2	15.2	0.79	(82.6-85.7)
MIMIC-IV	Non-survivors	5h	369	83.9	14.8	0.77	(82.4-85.4)
MIMIC-IV	Non-survivors	6h	369	83	14.8	0.77	(81.5-84.5)
MIMIC-IV	Non-survivors	7h	369	83.5	15.5	0.81	(82-85.1)
MIMIC-IV	Non-survivors	8h	369	82.8	14.4	0.75	(81.3-84.3)
MIMIC-IV	Non-survivors	9h	369	82.9	14.6	0.76	(81.4-84.4)
MIMIC-IV	Non-survivors	10h	369	83.8	15.5	0.81	(82.2-85.3)
MIMIC-IV	Non-survivors	11h	369	82.7	15.5	0.81	(81.2-84.3)
MIMIC-IV	Non-survivors	12h	369	81.6	14.6	0.76	(80.1-83.1)
MIMIC-IV	Non-survivors	13h	369	82.3	14.3	0.74	(80.8-83.7)
MIMIC-IV	Non-survivors	14h	369	83.1	14.9	0.78	(81.6-84.6)
MIMIC-IV	Non-survivors	15h	369	83.1	15.1	0.79	(81.6-84.7)
MIMIC-IV	Non-survivors	16h	369	83.2	14.1	0.74	(81.8-84.7)
MIMIC-IV	Non-survivors	17h	369	83.3	14.3	0.74	(81.9-84.8)
MIMIC-IV	Non-survivors	18h	369	83.7	14.8	0.77	(82.2-85.2)
MIMIC-IV	Non-survivors	19h	369	83.4	13.9	0.72	(82-84.8)
MIMIC-IV	Non-survivors	20h	369	82.5	14.1	0.74	(81-83.9)
MIMIC-IV	Non-survivors	21h	369	83.3	15	0.78	(81.8-84.9)
MIMIC-IV	Non-survivors	22h	369	83.8	15	0.78	(82.3-85.4)
MIMIC-IV	Non-survivors	23h	369	83.6	15.2	0.79	(82-85.1)
MIMIC-IV	Non-survivors	24h	369	82.7	14.8	0.77	(81.2-84.3)
eICU	Survivors	0h	2445	93.5	18.4	0.37	(92.8-94.2)
eICU	Survivors	1h	2445	91.8	17.5	0.35	(91.1-92.5)
eICU	Survivors	2h	2445	90.6	17.3	0.35	(89.9-91.3)
eICU	Survivors	3h	2445	90.1	17.2	0.35	(89.4-90.8)
eICU	Survivors	4h	2445	89.2	17	0.34	(88.5-89.9)
eICU	Survivors	5h	2445	88.6	16.6	0.34	(87.9-89.2)
eICU	Survivors	6h	2445	88.5	16.6	0.34	(87.9-89.2)
eICU	Survivors	7h	2445	88.4	16.9	0.34	(87.7-89.1)
eICU	Survivors	8h	2445	88.3	16.7	0.34	(87.6-89)
eICU	Survivors	9h	2445	88.1	17.1	0.35	(87.5-88.8)
eICU	Survivors	10h	2445	88.2	17	0.34	(87.6-88.9)
eICU	Survivors	11h	2445	88.2	16.9	0.34	(87.5-88.9)
eICU	Survivors	12h	2445	88.5	17.3	0.35	(87.8-89.2)
eICU	Survivors	13h	2445	88.6	17.4	0.35	(87.9-89.3)
eICU	Survivors	14h	2445	88.7	17.3	0.35	(88-89.4)
eICU	Survivors	15h	2445	89	16.9	0.34	(88.3-89.7)
eICU	Survivors	16h	2445	89.1	17.1	0.35	(88.5-89.8)
eICU	Survivors	17h	2445	89.1	16.8	0.34	(88.5-89.8)
eICU	Survivors	18h	2445	89.6	17.2	0.35	(88.9-90.3)
eICU	Survivors	19h	2445	89.5	17.2	0.35	(88.8-90.2)
eICU	Survivors	20h	2445	90	17.5	0.35	(89.3-90.7)
eICU	Survivors	21h	2445	89.8	17.6	0.36	(89.1-90.5)
eICU	Survivors	22h	2445	89.8	17.8	0.36	(89.1-90.6)
eICU	Survivors	23h	2445	89.6	17.7	0.36	(88.9-90.3)
eICU	Survivors	24h	2445	89.9	17.8	0.36	(89.2-90.6)
eICU	Non-survivors	0h	355	90.5	20.1	1.07	(88.5-92.6)
eICU	Non-survivors	1h	355	88.3	18.7	0.99	(86.3-90.2)
eICU	Non-survivors	2h	355	86.6	18.4	0.98	(84.6-88.5)
eICU	Non-survivors	3h	355	85.9	17.2	0.91	(84.1-87.7)
eICU	Non-survivors	4h	355	86.1	16.6	0.88	(84.4-87.9)
eICU	Non-survivors	5h	355	85.8	17.4	0.93	(84-87.6)
eICU	Non-survivors	6h	355	85.6	17.1	0.91	(83.8-87.4)
eICU	Non-survivors	7h	355	85.8	17.6	0.93	(84-87.7)
eICU	Non-survivors	8h	355	85.1	16.7	0.89	(83.4-86.8)
eICU	Non-survivors	9h	355	84.9	16.6	0.88	(83.2-86.7)
eICU	Non-survivors	10h	355	85.1	16.7	0.89	(83.4-86.8)
eICU	Non-survivors	11h	355	85	16.1	0.86	(83.4-86.7)
eICU	Non-survivors	12h	355	85.3	17.3	0.92	(83.5-87.1)
eICU	Non-survivors	13h	355	86.2	17.8	0.95	(84.3-88)
eICU	Non-survivors	14h	355	85.7	17.1	0.91	(83.9-87.5)
eICU	Non-survivors	15h	355	86.2	16.4	0.87	(84.5-87.9)
eICU	Non-survivors	16h	355	86.6	17.5	0.93	(84.8-88.4)
eICU	Non-survivors	17h	355	85.1	17.1	0.91	(83.3-86.9)
eICU	Non-survivors	18h	355	86.1	18	0.96	(84.2-88)
eICU	Non-survivors	19h	355	86.2	17.4	0.92	(84.4-88)
eICU	Non-survivors	20h	355	86.2	16.6	0.88	(84.5-88)
eICU	Non-survivors	21h	355	86.2	16.9	0.9	(84.4-87.9)
eICU	Non-survivors	22h	355	86.5	17.6	0.94	(84.6-88.3)
eICU	Non-survivors	23h	355	86.8	17	0.9	(85-88.6)
eICU	Non-survivors	24h	355	87.3	18.7	0.99	(85.3-89.2)
