# Supplementary material for: Association of early mean arterial pressure trajectory subtypes with mortality in critically ill patients with ischemic stroke: A multicenter retrospective cohort study
Source: Medicine (Baltimore). 2026 May 29;105(22):e48999. doi: 10.1097/MD.0000000000048999 (PMC13225546; doi:10.1097/MD.0000000000048999)
Supplement: Supplementary file 4 [file medi-105-e48999-s004.xls]

## Sheet: Sheet1
Supplementary Table 4. Detailed statistical comparison of baseline clinical features among MAP trajectory subtypes in the MIMIC-IV training cohort.
Feature	Subtype_1	Subtype_2	Subtype_3	P_value
Gender	239/412 (58.0%)	396/835 (47.4%)	352/687 (51.2%)	0.002
Age (years)	67.05 ± 14.33	68.88 ± 15.35	70.50 ± 14.87	<0.001
Weight (kg)	82.53 ± 20.85	78.39 ± 20.43	78.26 ± 21.68	<0.001
BMI (kg/m²)	28.66 ± 6.59	27.91 ± 6.34	27.79 ± 6.66	0.036
SAPS II	29.46 ± 10.11	34.71 ± 12.43	42.39 ± 14.51	<0.001
OASIS	30.00 ± 7.34	31.94 ± 8.26	35.08 ± 8.84	<0.001
SOFA	2.54 ± 2.27	3.81 ± 2.99	5.91 ± 3.69	<0.001
GCS	12.69 ± 2.62	12.66 ± 3.03	12.90 ± 3.27	<0.001
Charlson Index	6.43 ± 2.58	6.63 ± 2.93	7.44 ± 2.89	<0.001
MAP (mmHg)	108.59 ± 15.44	94.75 ± 15.37	81.71 ± 17.30	<0.001
SBP (mmHg)	152.82 ± 22.22	137.29 ± 23.60	120.98 ± 23.20	<0.001
DBP (mmHg)	91.18 ± 15.74	77.88 ± 15.89	65.97 ± 17.98	<0.001
Heart Rate (bpm)	84.95 ± 18.59	83.15 ± 19.00	86.41 ± 21.17	0.018
Temperature (°C)	36.80 ± 0.49	36.84 ± 0.58	36.74 ± 0.72	0.001
Respiratory Rate (/min)	19.40 ± 4.96	19.58 ± 5.49	19.84 ± 5.87	0.924
SpO2 (%)	97.12 ± 2.58	97.36 ± 2.78	97.31 ± 3.28	0.002
Creatinine (mg/dL)	1.12 ± 0.81	1.21 ± 1.01	1.52 ± 1.23	<0.001
BUN (mg/dL)	19.09 ± 13.51	21.59 ± 15.18	29.01 ± 20.99	<0.001
HCO3 (mEq/L)	22.51 ± 3.35	22.16 ± 3.45	21.32 ± 4.48	<0.001
WBC (10^9/L)	10.51 ± 4.39	11.14 ± 4.89	13.01 ± 6.63	<0.001
RBC (10^12/L)	4.20 ± 0.73	3.94 ± 0.76	3.53 ± 0.77	<0.001
Hematocrit (%)	38.04 ± 6.25	35.70 ± 6.61	32.38 ± 6.74	<0.001
RDW (%)	14.13 ± 1.92	14.48 ± 2.17	15.00 ± 2.30	<0.001
Hemoglobin (g/dL)	12.49 ± 2.24	11.64 ± 2.30	10.43 ± 2.29	<0.001
Platelet (10^9/L)	223.81 ± 73.62	218.19 ± 83.14	200.05 ± 99.27	<0.001
MCV (fL)	91.00 ± 6.09	91.28 ± 7.08	91.91 ± 6.80	0.035
Calcium (mg/dL)	8.86 ± 0.61	8.68 ± 0.73	8.34 ± 0.80	<0.001
Chloride (mEq/L)	103.30 ± 4.65	103.66 ± 4.98	103.73 ± 6.44	0.545
Sodium (mEq/L)	139.19 ± 4.18	138.85 ± 4.54	138.34 ± 5.17	<0.001
Potassium (mEq/L)	4.08 ± 0.60	4.13 ± 0.67	4.28 ± 0.72	<0.001
Glucose (mg/dL)	135.79 ± 57.56	146.04 ± 62.95	161.12 ± 78.25	<0.001
Mechanical Ventilation	65/412 (15.8%)	267/835 (32.0%)	340/687 (49.5%)	<0.001
Renal Replacement Therapy	2/412 (0.5%)	14/835 (1.7%)	33/687 (4.8%)	<0.001
Midazolam	9/412 (2.2%)	48/835 (5.7%)	71/687 (10.3%)	<0.001
Propofol	46/412 (11.2%)	230/835 (27.5%)	262/687 (38.1%)	<0.001
Dexmedetomidine	14/412 (3.4%)	44/835 (5.3%)	54/687 (7.9%)	0.006
Fentanyl	36/412 (8.7%)	151/835 (18.1%)	228/687 (33.2%)	<0.001
Sedatives (Any)	67/412 (16.3%)	261/835 (31.3%)	300/687 (43.7%)	<0.001
Albumin Infusion	2/412 (0.5%)	13/835 (1.6%)	75/687 (10.9%)	<0.001
Insulin	47/412 (11.4%)	160/835 (19.2%)	220/687 (32.0%)	<0.001
Vasopressin	3/412 (0.7%)	7/835 (0.8%)	49/687 (7.1%)	<0.001
Dopamine	2/412 (0.5%)	4/835 (0.5%)	12/687 (1.7%)	0.025
Dobutamine	0/412 (0.0%)	5/835 (0.6%)	7/687 (1.0%)	0.099
Epinephrine	4/412 (1.0%)	8/835 (1.0%)	33/687 (4.8%)	<0.001
Milrinone	0/412 (0.0%)	0/835 (0.0%)	11/687 (1.6%)	<0.001
Norepinephrine	13/412 (3.2%)	75/835 (9.0%)	177/687 (25.8%)	<0.001
Phenylephrine	31/412 (7.5%)	75/835 (9.0%)	143/687 (20.8%)	<0.001
Vasopressors (Any)	40/412 (9.7%)	139/835 (16.6%)	276/687 (40.2%)	<0.001
